# Supplementary material for: Advances in GelMA Hydrogel-Enabled Angiogenic–Osteogenic Coupling: From Structural Programming to Exogenous Cue Synergy
Source: J Funct Biomater. 2026 Jun 6;17(6):281. doi: 10.3390/jfb17060281 (PMC13302648; doi:10.3390/jfb17060281)
Supplement: Supplementary file 1 [file jfb-17-00281-s001.zip]

Archive with 1 entries (1 files):
- jfb-4217882-supplementary.pdf
